# Supplementary material for: Effects of Whole-Body Adenylyl Cyclase 5 (Adcy5) Deficiency on Systemic Insulin Sensitivity and Adipose Tissue
Source: Int J Mol Sci. 2021 Apr 21;22(9):4353. doi: 10.3390/ijms22094353 (PMC8122634; doi:10.3390/ijms22094353)
Supplement: Supplementary file 1 [file ijms-22-04353-s001.zip]

Archive with 4 entries (3 files):
- ijms-1182523-supplementary/supplementary/
- ijms-1182523-supplementary/supplementary/210310 Adcy5_raw_data_complete.xlsx
- ijms-1182523-supplementary/supplementary/210326 ijms-1118569_SupMat.pdf
- ijms-1182523-supplementary/supplementary/Table S3.xlsx
