# Supplementary material for: Effects of Whole-Body Adenylyl Cyclase 5 (Adcy5) Deficiency on Systemic Insulin Sensitivity and Adipose Tissue
Source: Int J Mol Sci. 2021 Apr 21;22(9):4353. doi: 10.3390/ijms22094353 (PMC8122634; doi:10.3390/ijms22094353)
Supplement: Supplementary file 1 [file ijms-22-04353-s001.zip › ijms-1182523-supplementary/supplementary/210310 Adcy5_raw_data_complete.xlsx]

## Sheet: 1C relative tissue weight, fem
ID	Strain	Diet	bAT	eWAT	ingWAT	liver
1	Ctrl	CD	0.12	1.82	1.43	4.38
2	Ctrl	CD	0.17	1.39	1.23	4.17
3	Ctrl	CD	0.18	1.87	1.59	4.35
4	Ctrl	CD	0.17	1.4	1.23	4.11
5	Ctrl	CD	0.22	1.4	1.41	4.38
6	Ctrl	CD	0.16	2.11	1.53	4.43
7	Ctrl	CD	0.16	1.35	1.12	4.46
8	Ctrl	CD	0.17	0.9	1.24	5.04
9	Ctrl	CD	0.16	0.99	1.17	5.28
10	Ctrl	CD	0.21	1.48	0.99	4.23
11	Ctrl	CD	0.15	2.48	1.49	4.92
12	Ctrl	CD	0.17	1.54	1.07	4.17
13	Adcy5	CD	0.21	1.04	1.15	5.35
14	Adcy5	CD	0.27	0.79	1.02	5.57
15	Adcy5	CD	0.21	1.6	1.16	5.36
16	Adcy5	CD	0.22	2.13	1.55	4.96
17	Adcy5	CD	0.2	0.88	0.97	3.58
18	Adcy5	CD	0.25	2.28	1.47	4.78
19	Adcy5	CD	0.24	1.52	1.01	5.07
20	Adcy5	CD	0.22	0.96	1.03	4.6
21	Adcy5	CD	0.22	1.69	0.97	4.1
22	Adcy5	CD	0.2	0.65	1.04	4.8
23	Adcy5	CD	0.24	1.86	1.64	4.07
24	Adcy5	CD	0.2	1.36	1.01	4.29
25	Ctrl	HFD	0.36	1.62	1.28	4.03
26	Ctrl	HFD	0.17	2.31	2.15	4
27	Ctrl	HFD	0.2	1.29	1.47	3.93
28	Ctrl	HFD	0.18	2.13	2.22	3.74
29	Ctrl	HFD	0.19	1.18	1.33	4.33
30	Ctrl	HFD	0.21	1.53	1.65	3.96
31	Ctrl	HFD	0.21	1.75	2.12	3.9
32	Ctrl	HFD	0.22	1.42	1.59	4.4
33	Ctrl	HFD	0.25	2.78	2.47	4.47
34	Ctrl	HFD	0.32	2.61	2.93	4.76
35	Ctrl	HFD	0.23	2.82	2.75	4.44
36	Ctrl	HFD	0.28	2.37	2.47	4.49
37	Ctrl	HFD	0.22	1.71	2.05	4.69
38	Ctrl	HFD	0.28	4.32	3.85	3.53
39	Adcy5	HFD	0.21	3.58	2.76	3.47
40	Adcy5	HFD	0.24	5.57	4.46	4.54
41	Adcy5	HFD	0.26	4.67	3.79	4.53
42	Adcy5	HFD	0.22	5.18	4.2	3.95
43	Adcy5	HFD	0.24	5.4	4.08	3.85
44	Adcy5	HFD	0.24	6.01	4.9	3.89
45	Adcy5	HFD	0.21	3.59	2.99	3.51
46	Adcy5	HFD	0.25	3.14	2.55	4.13
47	Adcy5	HFD	0.23	3.11	2.98	3.84

## Sheet: 1D relative tissue weight,  m
ID	Strain	Diet	bAT	eWAT	ingWAT	liver
1	Ctrl	CD	0.47	3.72	2.43	5.34
2	Ctrl	CD	0.37	3.21	2.12	4.11
3	Ctrl	CD	0.17	1.21	0.98	4.49
4	Ctrl	CD	0.26	3.16	1.87	3.94
5	Ctrl	CD	0.29	1.65	1.26	4.06
6	Ctrl	CD	0.29	2.27	1.56	3.98
7	Ctrl	CD	0.21	1.94	1.12	4.11
8	Ctrl	CD	0.15	0.99	0.66	4.36
9	Ctrl	CD	0.28	3.14	2.14	4.47
10	Ctrl	CD	0.27	2.5	1.4	4.77
11	Ctrl	CD	0.23	2.14	1.49	4.01
12	Ctrl	CD	0.22	1.52	1.07	4.51
13	Adcy5	CD	0.37	2.46	1.48	4.01
14	Adcy5	CD	0.33	2.53	1.43	4.05
15	Adcy5	CD	0.2	0.45	0.4	3.57
16	Adcy5	CD	0.22	0.99	0.57	4.22
17	Adcy5	CD	0.25	0.28	0.64	3.98
18	Adcy5	CD	0.25	0.75	0.56	3.51
19	Adcy5	CD	0.24	1.01	0.69	5.02
20	Adcy5	CD	0.18	0.85	0.59	5.49
21	Adcy5	CD	0.26	1.33	1	5.78
22	Adcy5	CD	0.29	2.25	1.28	4.81
23	Adcy5	CD	0.29	1.67	0.87	5.3
24	Adcy5	CD	0.26	2.23	1.16	4.85
25	Ctrl	HFD	0.32	5.56	5.03
26	Ctrl	HFD	0.26	4.73	3.5	3.42
27	Ctrl	HFD	0.31	4.82	3.21	3.36
28	Ctrl	HFD	0.29	6.45	4.52	3.62
29	Ctrl	HFD	0.22	6.1	5.22	4
30	Ctrl	HFD	0.18	5.99	3.45	4.3
31	Ctrl	HFD	0.14	6.06	4.55	3.68
32	Ctrl	HFD	0.17	6.09	5.55	3.84
33	Ctrl	HFD	0.3	5.67	5.76	5.51
34	Ctrl	HFD	0.29	5.21	5.13	3.91
35	Ctrl	HFD	0.21	5.79	4.85	4.91
36	Ctrl	HFD	0.54	4.66	3.05	4.51
37	Ctrl	HFD	0.52	5.93	4.59	5.55
38	Ctrl	HFD	0.33	5.38	4.48	4.06
39	Adcy5	HFD	0.45	5.96	5.64	4.71
40	Adcy5	HFD	0.46	6.41	5.64	5.11
41	Adcy5	HFD	0.5	4.65	3.6	4.04
42	Adcy5	HFD	0.24	6.37	5.68	5.23
43	Adcy5	HFD		5.26	4.87	7.37
44	Adcy5	HFD	0.36	3.97	2.53	4.11
45	Adcy5	HFD	0.22	2.01	1.16	4.45
46	Adcy5	HFD	0.3	2.38	1.76	4.46
47	Adcy5	HFD	0.33	6.28	5.14	4.88
48	Adcy5	HFD	0.36	5.18	3.99	4.19
49	Adcy5	HFD	0.3	6.06	5.43	6.28
50	Adcy5	HFD	0.44	5.24	5.43	5.97
51	Adcy5	HFD	0.47	6.51	4.99	2.96

## Sheet: 2A GTT, female
ID	Strain	Diet	t0	t15	t30	t60	t120
1	Ctrl	CD	5.9	19.5	11.5	6.4	3.8
2	Ctrl	CD	5.3	12.9	15.8	7.7	4.6
3	Ctrl	CD	5.2	12.3	14.4	9.7	6
4	Ctrl	CD	3.4	12.4	18.2	14.9	6.5
5	Ctrl	CD	3.6	13.1	10.8	7.4	5.6
6	Ctrl	CD	3.8	16.7	12	7.7	5.3
7	Ctrl	CD	4	15.6	9.9	6.4	4.7
8	Ctrl	CD	3.7	17.9	13.1	8	5.6
9	Ctrl	CD	5.5	14.8	11.1	8.3	6.1
10	Ctrl	CD	4.1	14.2	13.4	7.4	4.8
11	Ctrl	CD	5.8	19.8	14.2	8.8	5.4
12	Ctrl	CD	5.2	13.9	8.9	7.1	4.1
13	Adcy5	CD	4.6	19.3	14.7	6	4.6
14	Adcy5	CD	4.1	26.5	23.1	9.7	5.8
15	Adcy5	CD	3.8	25	13.9	6.7	4.8
16	Adcy5	CD	5.6	15.9	11.6	6.2	5.6
17	Adcy5	CD	3.9	14.6	8	5.8	4.4
18	Adcy5	CD	4.1	37.8	18.7	9.1	5
19	Adcy5	CD	3.6	27.7	16.2	10.2	6.2
20	Adcy5	CD	5.6	14.6	13.7	8.8	5.9
21	Adcy5	CD	5.2	30.8	14.4	10.1	6.7
22	Adcy5	CD	4.7	21.7	14.3	10.8
23	Adcy5	CD	4.2	19	18	13.2	6.3
24	Adcy5	CD	3.9	13.9	15.1	13.3	7.4
25	Ctrl	HFD	4.1	25.4	19.7	11.1	8.3
26	Ctrl	HFD	3.6	16.8	14.4	8.8	6.2
27	Ctrl	HFD	3.7	22.7	16.5	8.6	4.9
28	Ctrl	HFD	3.7	22.9	17.8	9.1	5.3
29	Ctrl	HFD	4	22.3	18.4	10.3	6.3
30	Ctrl	HFD	4.3	31.3	16.3	9.3	4.4
31	Ctrl	HFD	4.1	29.8	20.6	10.7	4.3
32	Ctrl	HFD	5.1	22.6	16.1	11.7	4.1
33	Ctrl	HFD	4.1	25.7	20.3	11	6
34	Ctrl	HFD	6.2	25.5	18.4	10.2	5.9
35	Ctrl	HFD	3.8	22.7	23.6	10.8	4.5
36	Ctrl	HFD	3.9	16.7	20.2	12.7	5.2
37	Ctrl	HFD	4.3	16.8	13.9	10.2	4.8
38	Ctrl	HFD	4.1	18.9	19.9	11.7	3.9
39	Adcy5	HFD	6.3	25.6	19	9.6	7.2
40	Adcy5	HFD	5.4	24.5	22.7	20.1	14.4
41	Adcy5	HFD	5.9	26.6	26.1	16.8	9.7
42	Adcy5	HFD	5	23.8	18.9	12.7	6.2
43	Adcy5	HFD	4.7	26.2	24.7	15.3	8.4
44	Adcy5	HFD	4.9	21.7	17.4	10.4	5.9
45	Adcy5	HFD	4.4	21.9	21.1	12.2	9.3
46	Adcy5	HFD	4.4	23.1	20.4	13.9	7.1
47	Adcy5	HFD	2.9	18.4	16.2	7.9	4.4
48	Adcy5	HFD	3.8	19.3	21.4	19.2	8.5
49	Adcy5	HFD	4.4	19.2	18	16.4	11.6

## Sheet: 2C GTT, male
ID	Strain	Diet	t0	t15	t30	t60	t120
1	Ctrl	CD	6.4	17.7	14.2	11.8	6.4
2	Ctrl	CD	5.7	15.4	15.7	14.6	8.3
3	Ctrl	CD	4.4	16.5	14.9	9.7	4.4
4	Ctrl	CD	3.4	14.7	15.7	10.1	6.6
5	Ctrl	CD	2.7	18.2	15	8.1	4.5
6	Ctrl	CD	2.9	20.7	19.7	8.9	6.9
7	Ctrl	CD	3.6	17.1	13.5	8.1	4.7
8	Ctrl	CD	5.1	18.7	14.4	8.1	7.3
9	Ctrl	CD	4.5	12.9	16.2	9.3	5.3
10	Ctrl	CD	5	21.8	23.4	10.6	7.9
11	Ctrl	CD	4.4	22.7	19.2	11.6	6.4
12	Ctrl	CD	4.7	16.1	14.7	11.1	7
13	Adcy5	CD	4.2	14.5	15.3	15.1	4.6
14	Adcy5	CD	5.2	17.4	17	11	6.7
15	Adcy5	CD	3.1	11.7	7.8	4.8	3.2
16	Adcy5	CD	4.7	15.3	9.3	6.6	4.5
17	Adcy5	CD	4.7	22.4	16.6	8	5.2
18	Adcy5	CD	4.1	12.9	12.3	6.3	4.4
19	Adcy5	CD	4.1	8.9	7.6	5.3	4.1
20	Adcy5	CD	4.1	16.1	10.4	5.1	4.8
21	Adcy5	CD	4.6	14.3	12.4	5.8	5.1
22	Adcy5	CD	4.5	21.8	17	8.1	5.9
23	Adcy5	CD	4.5	15.3	12.1	5.8	4.4
24	Adcy5	CD	3.9	13.2	11.9	6.3	5.4
25	Ctrl	HFD	6.9	18.2	17.6	14.6	12.6
26	Ctrl	HFD	6.1	20.3	21.1	17.2	8.5
27	Ctrl	HFD	6.3	20.9	22.4	14.1	11
28	Ctrl	HFD	6.3	26.2	24.3	20.6	10.5
29	Ctrl	HFD	7.1	28.9	23	22.6	12.9
30	Ctrl	HFD	8.4	28.3	23.4	12.6	9.3
31	Ctrl	HFD	5.5	21.3	19.8	13.2	10.4
32	Ctrl	HFD	5.4	26.8	19.6	13.4	9.1
33	Ctrl	HFD	6.2	30.2	21.6	13.2	9.4
34	Ctrl	HFD	7.2	27.1	25.6	17.3	13.4
35	Ctrl	HFD	6.2	13.7	15.2	17.2	13.2
36	Ctrl	HFD	6.8	31.8	30.3	16	8.7
37	Ctrl	HFD	8.6	31.3	26.6	24.9	13.9
38	Ctrl	HFD	6.9	33.9	32.7	29.6	10.4
39	Adcy5	HFD	8.7	30.8	37.2	26.2	12.1
40	Adcy5	HFD	6.3	19.9	27.1	33.8	8.4
41	Adcy5	HFD	7.9	25.8	34.8	25.1	8.3
42	Adcy5	HFD	7.6	32.3	29.6	30.7	18.7
43	Adcy5	HFD	6.3	22.6	27.1	17.7	10.2
44	Adcy5	HFD	3.2	17.8	23.6	19.1	10
45	Adcy5	HFD	3.8	16.5	14.8	9.4	3.8
46	Adcy5	HFD	2.6	24.8	23.4	17.3	15.5
47	Adcy5	HFD	5.2	23.9	33.9	17.9	9.9
48	Adcy5	HFD	4.8	21.3	31.6	16.2	9.5
49	Adcy5	HFD	6.6	24.9	35.3	26.9	22.5
50	Adcy5	HFD	3.7	15.9	13.8	10.7	6.3
51	Adcy5	HFD	5.2	26.3	28.4	24.8	12.9

## Sheet: 2E GIR time, female
ID	Strain	Diet	t0	t5	t10	t15	t25	t35	t45
1	Ctrl	CD	18.35	15.29	15.29	18.35	18.35	12.23	12.23
2	Ctrl	CD	23.92	20.73	15.95	12.76	15.95	15.95	15.95
3	Ctrl	CD	22.5	25.32	25.32	25.32	28.13	35.16	35.16
4	Ctrl	CD	20.18	20.18	17.08	17.08	24.84	31.05	31.05
5	Ctrl	CD	62.89	62.89	59.75	55.03	39.31	39.31	39.31
6	Ctrl	CD	46.2	46.2	46.2	46.2	49.5	54.46	54.46
7	Ctrl	CD	42.52	42.52	37.41	39.12	51.02	51.02	51.02
8	Ctrl	CD	59.52	68.03	68.03	68.03	68.03	68.03	68.03
9	Adcy5	CD	45.05	37.54	42.04	45.05	45.05	49.55	49.55
10	Adcy5	CD	14.75	11.8	8.85	8.85	8.85	8.85	48.67
11	Adcy5	CD	16.52	16.52	16.52	21.47	24.78	41.3	41.3
12	Adcy5	CD	17.45	24.43	20.94	20.94	20.94	24.43	24.43
13	Adcy5	CD	6.41	6.41	9.62	16.03	24.04	32.05	32.05
14	Adcy5	CD	8.82	3.53	3.53	3.53	5.29	8.82	8.82
15	Adcy5	CD	29.47	33.89	36.84	41.26	47.16	51.58	51.58
16	Adcy5	CD	53.37	53.37	53.37	53.37	50.32	50.32	50.32
17	Adcy5	CD	26.43	26.43	26.43	31.09	37.31	46.64	46.64

## Sheet: 2G GIR time, male
ID	Strain	Diet	t0	t5	t10	t15	t25	t35	t45
1	Ctrl	CD	13.44	20.16	24.19	26.88	30.91	26.88	26.88
2	Ctrl	CD	13.94	23.23	29.04	34.84	46.46	46.46	46.46
3	Ctrl	CD	28.54	34.25	39.95	43.38	51.37	51.37	51.37
4	Ctrl	CD	12.22	16.66	22.21	22.21	33.32	44.43	44.43
5	Ctrl	CD	63.29	63.29	63.29	56.26	59.07	59.07	59.07
6	Ctrl	CD	68.03	68.03	54.42	61.22	61.22	65.31	65.31
7	Ctrl	CD	68.03	68.03	54.42	61.22	61.22	65.31	65.31
8	Ctrl	CD	30.23	36.27	39.9	42.32	48.36	48.36	48.36
9	Ctrl	CD	32.55	34.88	38.37	44.18	44.18	46.51	46.51
10	Adcy5	CD	41.04	31.09	24.88	24.88	27.36	24.88	24.88
11	Adcy5	CD	21.55	25.35	31.69	38.02	41.83	41.83	41.83
12	Adcy5	CD	12.12	18.18	18.18	24.24	26.67	30.3	30.3
13	Adcy5	CD	61.05	67.16	67.16	67.16	67.16	67.16	67.16
14	Adcy5	CD	12.79	6.4	6.4	6.4	8.95	6.4	6.4
15	Adcy5	CD	18.59	12.39	6.2	6.2	6.2	9.91	9.91
16	Adcy5	CD	10.84	13.55	20.33	33.88	47.43	54.2	54.2
17	Adcy5	CD	11.99	11.99	23.98	27.58	35.97	41.97	41.97
18	Adcy5	CD	35.09	35.09	40.94	44.44	44.44	44.44	44.44
19	Adcy5	CD	30.98	37.17	34.7	37.17	40.89	43.37	43.37
20	Adcy5	CD	5.56	16.67	27.78	38.89	44.44	50	50
21	Adcy5	CD	18.59	30.98	37.17	45.85	43.37	43.37	43.37
22	Adcy5	CD	28.43	34.12	34.12	34.12	34.12	31.84	31.84

## Sheet: 2I Clamp glucose, female
ID	Strain	Diet	t5	t10	t15	t25	t35	t45
1	Ctrl	CD	6.7	6.7	5.7	5.8	7	6.7
2	Ctrl	CD	5.6	6	6.5	5.3	5.3	3.7
3	Ctrl	CD	4.9	5.4	5.7	4.7	4.3	4.2
4	Ctrl	CD	6.1	7.2	6.2	3.9	3.9	3.4
5	Ctrl	CD	5.9	5.9	6.3	7.3	6.7	6.3
6	Ctrl	CD	5.1	5.3	5.3	5.1	4.9	5.3
7	Ctrl	CD	5.7	6.3	5.6	4.7	5.1	3.7
8	Ctrl	CD	3.8	5.2	5	6.1	5.1	6.7
9	Adcy5	CD	4.8	4.4	4.2	4.3	4.1	3.3
10	Adcy5	CD	6.2	6.4	5.8	5.8	5.8	3.8
11	Adcy5	CD	6.2	5.6	4.2	4.1	2.9	3.9
12	Adcy5	CD	4.1	4.9	4.9	4.8	4	3.4
13	Adcy5	CD	5.8	4.6	3.8	3.3	3.2	3.5
14	Adcy5	CD	8.4	7.2	6.4	5.1	3.7	2.1
15	Adcy5	CD	4.3	4.1	4	3.8	4.2	4.8
16	Adcy5	CD	4.3	4.4	4.5	5.8	5.6	4.6
17	Adcy5	CD	5.9	5.7	4.9	4.4	3.7	3.2

## Sheet: 2J Clamp glucose, male
ID	Strain	Diet	t5	t10	t15	t25	t35	t45
1	Ctrl	CD	3.2	3.4	3.6	3.7	4.9	3.9
2	Ctrl	CD	3.2	3.6	3.6	3.7	4	3.5
3	Ctrl	CD	3.4	3.4	3.7	3.3	4.1	7
4	Ctrl	CD	4.4	4.2	4.5	4	4.2	4.7
5	Ctrl	CD	5.4	4.9	6.2	5.1	5.4	5.2
6	Ctrl	CD	4.8	7.3	4.9	5.2	4.7	5.4
7	Ctrl	CD	3.6	3.7	3.6	3.1	3.6	4.8
8	Ctrl	CD	3.7	3.9	3.2	4.9	4.5	5.2
9	Adcy5	CD	7.4	7.4	6.5	5.7	5.9	5.8
10	Adcy5	CD	3.5	3.2	3.8	3.8	4.2	4.2
11	Adcy5	CD	4.6	4.6	3.8	3.6	3.2	3.1
12	Adcy5	CD	3.8	4.7	4.8	5.2	5.6	2.9
13	Adcy5	CD	7.1	6.7	6.5	5.8	6.3	6.7
14	Adcy5	CD	6.1	7.4	6.3	5.9	5.3	4.8
15	Adcy5	CD	5.2	4.1	3.3	3.2	3.1	3.3
16	Adcy5	CD	4.7	2.8	2.7	2.8	3.1	3.2
17	Adcy5	CD	3.3	3.5	3.8	4.6	5.2	3.6
18	Adcy5	CD	4.3	5.1	4.9	4.4	4.4	4.1
19	Adcy5	CD	3.2	2.8	2.9	2.9	3.8	4.2
20	Adcy5	CD	3.3	3.7	2.9	4.6	4.6	4.3
21	Adcy5	CD	3.4	4.3	4.4	4.7	5	4.7

## Sheet: 2K GSIS medium, female
ID	Strain	Diet	1.5	5.5	11	22
1	Ctrl	CD	1.44	0.9	5.4	11.15
2	Ctrl	CD	1.2	1.4	6.51	14.45
3	Adcy5	CD	1.08	0.43	3.7	7.21
4	Adcy5	CD	0.46	0.39	3.84	4.95

## Sheet: 2L GSIS islet, female
ID	Strain	Diet	1.5	5.5	11	22
1	Ctrl	CD	710.35	902.05	1053.18	819.09
2	Ctrl	CD	812.28	880.71	663.97	1524.32
3	Adcy5	CD	1108.33	448.13	823.12	1400.48
4	Adcy5	CD	882.26	624.49	585.76	671.68

[truncated: 34 more sheets: 2M GSIS medium, male, 2N GSIS islet, male, 5A O2 CD, female, 5B O2 CD, fem, 5C RER CD, female, 5D EE CD, female, 5E Activity CD, female, 5F O2 HFD, female, 5G O2 HFD, fem, 5H RER HFD, female, 5I EE HFD, female, 5J Activity HFD, female, 5K O2 CD, male, 5L O2 CD, fem, 5M RER CD, male, 5N EE CD, male, 5O Activity CD, male, 5P O2 HFD, male, 5Q O2 HFD, male, 5R RER HFD, male …]
