# Supplementary material for: Effects of Whole-Body Adenylyl Cyclase 5 (Adcy5) Deficiency on Systemic Insulin Sensitivity and Adipose Tissue
Source: Int J Mol Sci. 2021 Apr 21;22(9):4353. doi: 10.3390/ijms22094353 (PMC8122634; doi:10.3390/ijms22094353)
Supplement: Supplementary file 1 [file ijms-22-04353-s001.zip › ijms-1182523-supplementary/supplementary/Table S3.xlsx]

## Sheet: Sheet1
Body Weight Curves (Figure 1A and B)
fixed effects	female	female	female	female	female	female	male	male	male	male	male	male			correlation of fixed effects	female	female	female	female	female	female	female	male	male	male	male	male	male	male
	estimate	std.	error	df	t value	Pr(>|t|)	estimate	std.	error	df	t value	Pr(>|t|)				(Intercept)	time	diet(HFD)	strain(Adcy5-/-)	time:diet(HFD)	diet(HFD):strain (Adcy5-/-)	time:diet(HFD):strain(Adcy5-/-)	(Intercept)	time	diet(HFD)	strain(Adcy5-/-)	time:diet(HFD)	diet(HFD):strain (Adcy5-/-)	time:diet(HFD):strain(Adcy5-/-)
(Intercept)	16.2705	0.3213	44.5441	50.639	<2E-016	***	19.1252	0.46412	46.8478	41.207	<2E-016	***			time	-0.451							0.006
time	0.45571	0.04198	43.6362	10.856	5.56e-14	***	0.57455	0.0588	46.7792	9.772	7.06e-13	***			diet(HFD)	-0.734	0.331						-0.734	-0.005
diet(HFD)	-0.22945	0.43786	44.5441	-0.524	0.60287		0.52088	0.63249	46.8478	0.824	0.4144				strain(Adcy5-/-)	-0.707	0.319	0.519					-0.707	-0.004	0.519
strain(Adcy5-/-)	0.12837	0.45439	44.5441	0.283	0.77887		-1.2076	0.65637	46.8478	-1.84	0.0721	.			time:diet(HFD)	0.331	-0.734	-0.451	-0.234				-0.005	-0.734	0.006	0.003
time:diet(HFD)	0.11656	0.0572	43.6362	2.038	0.04768	*	0.61945	0.08013	46.7792	7.731	6.64e-10	***			time:strain(Adcy5-/-)	0.319	-0.707	-0.234	-0.451	0.519			-0.004	-0.707	0.003	0.006	0.519
time:strain(Adcy5-/-)	-0.01471	0.05936	43.6362	-0.248	0.80547		0.0447	0.08315	46.7792	0.538	0.5935				diet(HFD):strain (Adcy5-/-)	0.502	-0.227	-0.685	-0.711	0.309	0.321		0.513	0.003	-0.7	-0.726	-0.004	-0.005
diet(HFD):strain (Adcy5-/-)	-1.73538	0.63949	44.8265	-2.714	0.00941	**	-0.49278	0.90392	47.1482	-0.545	0.5882				time:diet(HFD):strain(Adcy5-/-)	-0.227	0.502	0.309	0.32	-0.684	-0.71	-0.454	0.003	0.513	-0.004	-0.005	-0.699	-0.725	0.002
time:diet(HFD):strain(Adcy5-/-)	0.46519	0.08365	44.1052	5.561	1.47e-06	***	-0.02528	0.11464	47.243	-0.22	0.8264
Glucose Tolerance Tests (Figure 2A and C)
fixed effects	female	female	female	female	female	female	male	male	male	male	male	male			correlation of fixed effects	female	female	female	female	female	female	female	male	male	male	male	male	male	male
	estimate	std.	error	df	t value	Pr(>|t|)	estimate	std.	error	df	t value	Pr(>|t|)				(Intercept)	time	diet(HFD)	strain(Adcy5-/-)	time:diet(HFD)	diet(HFD):strain (Adcy5-/-)	time:diet(HFD):strain(Adcy5-/-)	(Intercept)	time	diet(HFD)	strain(Adcy5-/-)	time:diet(HFD)	diet(HFD):strain (Adcy5-/-)	time:diet(HFD):strain(Adcy5-/-)
(Intercept)	10.9473	1.26329	236	8.666	7.25e-16	***	12.7402	1.41029	247	9.034	<2E-016	***			time	-0.728							-0.728
time	-0.03801	0.02043	236	-1.861	0.064	.	-0.038819	0.022803	247	-1.702	0.08994	.			diet(HFD)	-0.734	0.534						-0.734	0.534
diet(HFD)	4.25592	1.72158	236	2.472	0.0141	*	5.71604	1.9219	247	2.974	0.00323	**			strain(Adcy5-/-)	-0.706	0.514	0.518					-0.707	0.514	0.519
strain(Adcy5-/-)	3.01414	1.78944	236	1.684	0.0934	.	-2.04917	1.99445	247	-1.027	0.30522				time:diet(HFD)	0.534	-0.734	-0.728	-0.377				0.534	-0.734	-0.728	-0.378
time:diet(HFD)	-0.02825	0.02784	236	-1.015	0.3112		0.00195	0.031075	247	0.063	0.95001				time:strain(Adcy5-/-)	0.507	-0.697	-0.372	-0.726	0.512			0.514	-0.707	-0.378	-0.728	0.519
time:strain(Adcy5-/-)	-0.01986	0.02929	236	-0.678	0.4983		-0.001833	0.032248	247	-0.057	0.95471				diet(HFD):strain (Adcy5-/-)	0.503	-0.366	-0.685	-0.712	0.499	0.517		0.514	-0.374	-0.701	-0.727	0.51	0.529
diet(HFD):strain (Adcy5-/-)	-2.3119	2.51217	236	-0.92	0.3584		2.38215	2.74199	247	0.869	0.38582				time:diet(HFD):strain(Adcy5-/-)	-0.364	0.5	0.496	0.52	-0.681	-0.717	-0.727	-0.374	0.514	0.51	0.529	-0.701	-0.727	-0.728
time:diet(HFD):strain(Adcy5-/-)	0.046	0.04087	236	1.126	0.2615		0.017472	0.044335	247	0.394	0.69386
Signif. codes: 0 ‘***’ 0.001 ‘**’ 0.01 ‘*’ 0.05 ‘.’ 0.1 ‘ ’ 1
Table description:
base levels:	strain: Ctrl; diet: CD; time: start time point; all effects are estimated with respect to the base levels
time	the difference in time course to the start time point
diet(HFD)	the difference between CD and HFD diet
strain(Adcy5-/-)	the difference between Ctrl and Adcy5-/-
time:diet(HFD)	the difference in the time course is higher for HFD than CD diet
time:strain(Adcy5-/-)	the difference in the time course is higher for Adcy5-/- than Ctrl mice
diet(HFD):strain (Adcy5-/-):	the difference between CD and HFD is higher for Adcy5-/- than Ctrl mice
time:diet(HFD):strain(Adcy5-/-):	the effect of time:diet(HFD) is different for strain Ctrl compared to Adcy5-/-
